# Supplementary material for: gymnotoa-db: a database and application to optimize functional annotation in gymnosperms
Source: Database (Oxford). 2025 Mar 6;2025:baaf019. doi: 10.1093/database/baaf019 (PMC11886576; doi:10.1093/database/baaf019)
Supplement: baaf019_Supp [file baaf019_Supp.zip]

Archive with 2 entries (2 files):
- suppl_data/SupplData-S1-InterProScan-eggNOGmapper-parameters-R2.docx
- suppl_data/SupplData-S2-SQLite-DATABASE-Description.pdf
